# Supplementary material for: N-Acylated and N-Alkylated 2-Aminobenzothiazoles Are Novel Agents That Suppress the Generation of Prostaglandin E2
Source: Biomolecules. 2022 Feb 7;12(2):267. doi: 10.3390/biom12020267 (PMC8961538; doi:10.3390/biom12020267)
Supplement: Supplementary file 1 [file biomolecules-12-00267-s001.zip]

Archive with 1 entries (1 files):
- biomolecules-1531702-supplementary.pdf
